# Supplementary material for: Personalized three-year survival prediction and prognosis forecast by interpretable machine learning for pancreatic cancer patients: a population-based study and an external validation
Source: Front Oncol. 2024 Oct 21;14:1488118. doi: 10.3389/fonc.2024.1488118 (PMC11532159; doi:10.3389/fonc.2024.1488118)
Supplement: Supplementary file 2 [file Table1.xlsx]

## Sheet: STable1
Supplementary Table 1 Comprehensive ranking of the clinic variables to predict 3-year survival in pancreatic cancer patients base on RRA algorithm.
Algorithm	Features	Scores	Frequency
RRA	AJCC_Stage	2.01e-06	6
	Chemotherapy	0.001465	6
	Age	0.003987	5
	Grade	0.00823	6
	Lung_Metastasis	1	5
	M_Stage	1	5
	Marital_Status	1	4
	Surgery_Type	1	6
	Tumor_Size	1	5
	Histology	1	4
	Household_Income	1	4
	Radiotherapy	1	4
Algorithm	Features	classif.auc	Importance
GBM	AJCC_Stage	0.819239	12
	Age	0.819239	11
	Chemotherapy	0.819239	9.7
	Grade	0.819239	9.3
	Histology	0.819239	8
	Household_Income	0.819239	6.1
	Lung_Metastasis	0.819239	5.5
	M_Stage	0.819239	5.3
	Marital_Status	0.819239	5.1
	Radiotherapy	0.819239	2.7
	Surgery_Type	0.819239	2.2
	Tumor_Size	0.819239	1.1
SVM	AJCC_Stage	0.751708	9
	Age	0.751708	7.5
	Chemotherapy	0.751708	5.6
	Grade	0.751708	5
	Lung_Metastasis	0.751708	4.7
	M_Stage	0.751708	4.4
	Marital_Status	0.751708	3.1
	Surgery_Type	0.751708	3
	Tumor_Size	0.751708	2.7
RF	AJCC_Stage	0.814623	11
	Age	0.814623	10
	Chemotherapy	0.814623	8.9
	Grade	0.814623	7.8
	Histology	0.814623	7.3
	Household_Income	0.814623	6
	Lung_Metastasis	0.814623	4.9
	M_Stage	0.814623	4
	Radiotherapy	0.814623	3.1
	Surgery_Type	0.814623	2
	Tumor_Size	0.814623	1
DT	AJCC_Stage	0.746514	12
	Age	0.746514	11
	Chemotherapy	0.746514	10
	Grade	0.746514	9
	Histology	0.746514	7.8
	Household_Income	0.746514	7.1
	Lung_Metastasis	0.746514	5.4
	M_Stage	0.746514	3.7
	Marital_Status	0.746514	3.5
	Radiotherapy	0.746514	3.3
	Surgery_Type	0.746514	2.8
	Tumor_Size	0.746514	2.4
XGB	AJCC_Stage	0.800929	4
	Chemotherapy	0.800929	3
	Grade	0.800929	2
	Surgery_Type	0.800929	1
CatBoost	AJCC_Stage	0.804102	12
	Age	0.804102	10.9
	Chemotherapy	0.804102	10
	Grade	0.804102	8.9
	Histology	0.804102	8.2
	Household_Income	0.804102	6.5
	Lung_Metastasis	0.804102	6.1
	M_Stage	0.804102	4.7
	Marital_Status	0.804102	4.7
	Radiotherapy	0.804102	2.6
	Surgery_Type	0.804102	2.4
	Tumor_Size	0.804102	1
